# Supplementary material for: Ophiostomatales Associated with Mediterranean Pine Engraver, Orthotomicus erosus (Coleoptera, Curculionidae) in Dalmatia, Croatia
Source: J Fungi (Basel). 2022 Jul 28;8(8):788. doi: 10.3390/jof8080788 (PMC9410398; doi:10.3390/jof8080788)
Supplement: Supplementary file 1 [file jof-08-00788-s001.zip]

Archive with 1 entries (1 files):
- jof-1794637-supplementary.pdf
